# Supplementary material for: First Report of Distinct Bamboo mosaic virus (BaMV) Isolates Infecting Bambusa funghomii in Vietnam and the Identification of a Highly Variable Region in the BaMV Genome
Source: Viruses. 2022 Mar 28;14(4):698. doi: 10.3390/v14040698 (PMC9032891; doi:10.3390/v14040698)
Supplement: Supplementary file 1 [file viruses-14-00698-s001.zip]

Archive with 2 entries (2 files):
- Figure S1.pptx
- Table S1.pdf
